# Supplementary material for: Emotional Freedom Techniques for Anxiety Disorders: A Systematic Review
Source: Healthcare (Basel). 2025 Sep 1;13(17):2180. doi: 10.3390/healthcare13172180 (PMC12428011; doi:10.3390/healthcare13172180)
Supplement: Supplementary file 1 [file healthcare-13-02180-s001.zip]

Archive with 1 entries (1 files):
- healthcare-3763654-supplementary.pdf
